# Supplementary material for: Mutation rates and fitness consequences of mosaic chromosomal alterations in blood
Source: Nat Genet. 2023 Sep 11;55(10):1677–85. doi: 10.1038/s41588-023-01490-z (PMC10562253; doi:10.1038/s41588-023-01490-z)
Supplement: Supplementary file 4 — Supplementary Tables 1–9. [file 41588_2023_1490_MOESM4_ESM.xlsx]

## Sheet: Index
Supplementary Table 1	Fitness effects and mutation rates for gain, loss and CN-LOH events. Fitness effects (s) and mutation rates (µ) were calculated for mCAs that were observed in at least 8 individuals. Fitness effects and mutation rates were calculated using data from individuals who had a single mCA (‘Single mCA’ column) and also from individuals who also had additional mCA(s) (‘mCA + additional mCA(s)’ column).
Supplementary Table 2	Sex-specific fitness effects and mutation rates for gain, loss and CN-LOH events. Fitness effects (s) and mutation rates (µ) were only calculated if the mCA was observed at least 10 times. Fitness effects and mutation rates were only calculated using data from individuals who had a single mCA. The ‘observed number’ refers to the number of individuals who had the mCA as their only mCA. p-values (f…
Supplementary Table 3	Quantification of deviation from expected age dependence. Linear gradients for the observed and expected age dependence were calculated for mCAs observed ≥30 times in men and ≥30 times in women (in individuals who had a single mCA). p-values were calculated from the area under the distribution of gradient difference probability curve where the difference ≤0.
Supplementary Table 4	mCA fitness effects and blood cancer risk. Odds ratio (OR) of any blood cancer (diagnosed >1 year after DNA collection, within 4-9 years follow-up), as inferred by Loh et al. p-value and 95% confidence interval (95% CI OR) calculated by Loh et al using two-sided Cochran-Mantel-Haenszel (CMH) test. The blood cancers were in individuals with no previous cancer and with no restriction on blood count…
Supplementary Table 5	Fitness effects and mutation rates for mLOY and mLOX events.
Supplementary Table 6	mCA-class specific lower and upper cell fraction limits of detection. The lowest detected cell fraction for each mCA in the class, multiplied by 1.5 (to reduce the false negative rate), was calculated and the maximum of these values, across all mCAs in the class (gain, loss or CN-LOH), was used as the inferred mCA-class specific lower limit of detection. The upper cell fraction limit of detection…
Supplementary Table 7	Number of simulated mCAs 'observed' (across ~500,000 simulated individuals) according to the fitness effect of the mCA and the cell fraction limits of detection. Simulated data was generated to determine how cell fraction detection limits might impact estimates of fitness effects and mutation rates. See Supplenentary Note 1 for simulation details.
Supplementary Table 8	mCA class-specific limits for fitness effect inferences. Calculated using simulated mCA calls generated across ~500,000 simulated individuals with age-distirbution as per UK Biobank, with cell fraction limits of detection as per Supplementary Table 7 (see Supplementary Note 1).
Supplementary Table 9	Length dependence of fitness effects and mutation rates for losses involving specific genes and regions. Loss events spanning specific genes or regions were separated in to length categories (0-3 MB, 3-10 MB, 10-30 MB and 30-100 MB). Fitness effects (s) and mutation rates (µ) were calculated using data from individuals who had a single mCA if ≥5 individuals had a loss in that length category.

## Sheet: Supplementary Table 1
	Observed number			Single mCA				mCA + additional mCA(s)
				Fitness effect (s) (% per year)		Mutation rate (µ) (x 10-9/year)		Fitness effect (s) (% per year)		Mutation rate (µ) (x 10-9/year)
mCA	Single mCA	& 1 other	& >= 2 other	s	s 95% C.I.	µ	µ 95% C.I.	s	s 95% C.I.	µ	µ 95% C.I.
1p+	23	2	1	14.05	13.03 - 17.11	0.41	0.12 - 0.65	-	-	-	-
1q+	15	7	14	14.18	12.59 - 29.31	0.15	0.02 - 0.27	16.57	15.78 - 20.55	0.18	0.06 - 0.25
2p+	8	2	6	14.9	13.27 - 48.37	0.14	0.01 - 0.37	14.29	12.86 - 19.59	0.23	0.03 - 0.72
3+	30	39	32	15.88	14.90 - 18.49	0.17	0.08 - 0.22	14.29	13.67 - 15.31	0.54	0.37 - 0.64
3p+	8	0	4	14.08	12.45 - 47.55	0.25	0.01 - 0.95	-	-	-	-
3q+	17	17	26	14.52	13.01 - 20.18	0.13	0.04 - 0.25	15.29	14.43 - 16.43	0.38	0.24 - 0.51
4+	1	2	7	-	-	-	-	13.14	11.43 - 47.43	0.13	0.01 - 0.30
5+	21	0	6	9.27	8.24 - 11.31	1.49	0.31 - 3.72	-	-	-	-
5p+	32	5	4	10.34	9.60 - 11.68	1.81	0.63 - 3.66	14	12.29 - 46.57	0.13	0.01 - 0.36
5q+	9	5	5	15.43	13.86 - 47.64	0.09	0.01 - 0.18	9.59	8.67 - 45.41	1.93	0.01 - 5.31
6p+	13	4	5	14.18	12.59 - 46.82	0.36	0.01 - 0.74	10.51	8.67 - 47.24	0.87	0.01 - 8.29
6q+	8	0	0	12.81	11.98 - 47.52	0.8	0.01 - 2.00	-	-	-	-
8+	75	15	30	17.43	16.61 - 18.57	0.35	0.25 - 0.44	17.04	16.24 - 18.63	0.21	0.13 - 0.27
8q+	5	7	18	-	-	-	-	14.16	13.18 - 16.61	0.3	0.13 - 0.51
9+	46	14	10	18.47	17.45 - 20.31	0.16	0.11 - 0.21	21.43	19.80 - 32.86	0.07	0.03 - 0.09
9p+	8	5	2	13.58	11.89 - 47.46	0.1	0.01 - 0.25	-	-	-	-
9q+	18	5	4	14.1	12.55 - 19.53	0.15	0.04 - 0.25	14.08	12.45 - 47.55	0.09	0.01 - 0.14
12+	276	112	100	16.67	16.30 - 17.08	1.14	1.01 - 1.27	16.15	15.89 - 16.55	1.35	1.11 - 1.49
12q+	16	7	7	14.9	13.27 - 33.67	0.14	0.02 - 0.28	12.45	11.63 - 34.49	0.33	0.02 - 0.63
13q+	4	4	4	-	-	-	-	14.9	13.27 - 48.37	0.07	0.01 - 0.12
14q+	147	8	7	14.38	13.89 - 14.87	1.36	1.08 - 1.66	12.29	11.43 - 25.14	0.28	0.02 - 0.52
15q+	206	15	2	12.62	12.27 - 12.98	2.73	2.19 - 3.22	14.08	13.27 - 21.43	0.14	0.03 - 0.21
17+	0	61	53	-	-	-	-	13.67	13.06 - 14.08	1.19	0.96 - 1.54
17q+	9	5	5	14.9	13.27 - 47.55	0.16	0.01 - 0.31	14.08	13.27 - 45.92	0.14	0.01 - 0.24
18+	47	44	80	13.86	13.04 - 15.15	0.37	0.23 - 0.52	14.94	14.43 - 15.45	0.85	0.68 - 1.00
18q+	10	7	10	15.88	14.33 - 46.90	0.07	0.01 - 0.13	13.51	12.41 - 19.02	0.25	0.05 - 0.48
19+	3	12	25	-	-	-	-	18.29	17.14 - 20.29	0.17	0.10 - 0.22
21q+	125	13	14	11.16	10.73 - 11.65	2.59	1.86 - 3.34	14.48	13.68 - 16.87	0.26	0.11 - 0.35
22q+	155	23	13	11.12	10.77 - 11.48	5.18	3.72 - 6.68	13.27	12.29 - 14.90	0.56	0.26 - 0.88
1p-	17	6	19	14.53	12.92 - 47.58	0.22	0.04 - 0.39	16.95	15.34 - 48.39	0.39	0.14 - 0.54
1q-	19	8	15	15.88	14.33 - 48.45	0.33	0.08 - 0.52	20.53	16.65 - 48.45	0.2	0.12 - 0.30
2p-	106	25	16	14.3	13.62 - 15.53	3.09	1.73 - 4.47	14.08	13.27 - 27.96	1.91	0.29 - 2.99
2q-	34	7	11	18.71	16.48 - 48.51	0.32	0.16 - 0.48	14.86	14.00 - 48.29	0.56	0.09 - 0.94
3p-	26	7	9	23.21	17.86 - 48.47	0.17	0.11 - 0.29	18.16	15.71 - 48.37	0.18	0.07 - 0.33
3q-	15	2	5	15.43	14.64 - 48.43	0.28	0.06 - 0.43	14.08	13.27 - 48.37	0.41	0.04 - 0.72
4p-	3	4	5	-	-	-	-	29.59	16.53 - 48.37	0.03	0.02 - 0.07
4q-	85	16	13	16.48	14.99 - 41.81	1.12	0.44 - 1.83	18.16	16.53 - 48.37	0.41	0.19 - 0.61
5p-	3	5	2	-	-	-	-	14.9	14.08 - 48.37	0.13	0.02 - 0.21
5q-	121	18	16	14.15	13.60 - 15.07	1.46	1.01 - 1.83	13.47	12.65 - 15.31	0.94	0.39 - 1.64
6p-	18	5	5	16.65	15.10 - 48.45	0.18	0.06 - 0.27	15.1	13.27 - 48.16	0.19	0.03 - 0.34
6q-	33	14	34	13.61	12.67 - 16.90	0.48	0.17 - 0.72	15.78	14.18 - 34.08	0.51	0.19 - 0.81
7p-	24	9	4	16.65	15.10 - 48.45	0.2	0.08 - 0.31	14.86	13.14 - 48.29	0.12	0.03 - 0.18
7q-	65	32	32	14.44	13.66 - 16.38	0.8	0.43 - 1.09	16.33	15.56 - 43.11	0.63	0.25 - 0.80
8p-	20	9	22	17.35	15.71 - 48.37	0.12	0.05 - 0.19	>24.00	18.98 - 49.18	0.15	0.12 - 0.23
8q-	8	4	4	20.55	14.98 - 48.41	0.08	0.04 - 0.26	14.86	13.14 - 48.29	0.14	0.02 - 0.36
9q-	28	4	6	15.1	14.33 - 47.67	0.39	0.09 - 0.51	16.53	14.08 - 48.37	0.09	0.03 - 0.17
10q-	252	8	19	12	11.68 - 12.32	4.31	3.51 - 5.02	14.18	12.59 - 40.45	0.38	0.08 - 0.81
11p-	28	7	7	13.86	13.07 - 44.50	0.71	0.11 - 1.06	15.43	13.86 - 48.43	0.29	0.06 - 0.53
11q-	178	34	26	13.01	12.64 - 13.52	2.58	1.96 - 3.05	17.35	15.71 - 47.55	0.55	0.25 - 0.71
12p-	17	4	9	12.45	11.63 - 45.92	0.81	0.05 - 1.67	15.71	14.08 - 48.37	0.22	0.05 - 0.35
12q-	24	5	15	14.08	13.27 - 45.92	0.47	0.08 - 0.81	18.16	16.53 - 48.37	0.27	0.12 - 0.39
13q-	337	128	102	15.84	15.22 - 16.82	3.76	2.93 - 4.53	16.94	15.96 - 19.14	3	2.00 - 3.87
14q-	68	50	39	15.71	14.90 - 39.39	0.83	0.28 - 1.10	17.35	16.53 - 46.73	1.06	0.45 - 1.35
15q-	16	11	14	12.45	11.63 - 46.73	0.43	0.04 - 0.72	15.71	14.90 - 47.55	0.26	0.08 - 0.32
16p-	104	19	11	14.86	14.29 - 16.57	3.26	1.47 - 4.72	14.08	13.27 - 45.10	1.26	0.16 - 2.02
16q-	28	7	6	18.16	16.53 - 48.37	0.24	0.11 - 0.34	18.98	15.71 - 48.37	0.17	0.07 - 0.34
17p-	9	79	78	20.61	15.71 - 48.37	0.05	0.02 - 0.09	13.76	13.27 - 14.24	1.82	1.40 - 2.20
17q-	44	7	6	14.64	13.86 - 37.43	1.7	0.29 - 3.16	14.08	13.27 - 48.37	0.35	0.05 - 0.58
18p-	10	10	10	11.43	10.57 - 47.43	0.28	0.02 - 0.60	14.86	14.00 - 48.29	0.19	0.05 - 0.28
18q-	10	8	4	16.53	14.90 - 48.37	0.14	0.04 - 0.25	18.98	15.71 - 48.37	0.13	0.06 - 0.23
20-	14	0	2	9.16	8.28 - 42.01	1.3	0.03 - 3.69	-	-	-	-
20q-	364	32	24	14.21	13.85 - 14.63	5.97	4.83 - 7.06	14.94	13.96 - 18.20	1.23	0.49 - 1.86
21q-	22	4	32	13.27	12.45 - 45.10	0.24	0.05 - 0.37	14.9	14.08 - 42.65	0.31	0.10 - 0.46
22q-	60	42	33	16.53	14.90 - 46.73	0.69	0.25 - 1.08	15.71	14.90 - 45.92	1.99	0.50 - 2.77
1=	64	6	1	11.55	10.90 - 12.53	0.65	0.42 - 0.86	-	-	-	-
1p=	588	35	19	12.39	12.15 - 12.64	5.7	5.09 - 6.29	17.43	15.71 - 48.29	0.3	0.17 - 0.38
1q=	432	22	10	11.48	11.24 - 11.73	5.28	4.56 - 5.91	11.33	10.31 - 13.11	0.46	0.20 - 0.73
2=	12	1	0	7.76	6.84 - 45.41	1.09	0.02 - 3.10	-	-	-	-
2p=	95	4	2	12	11.50 - 12.71	1.12	0.81 - 1.43	-	-	-	-
2q=	139	8	3	11.12	10.71 - 11.63	2.2	1.64 - 2.77	13.14	12.29 - 48.29	0.08	0.02 - 0.11
3p=	106	8	4	10.85	10.42 - 11.40	1.77	1.24 - 2.26	10.51	9.59 - 46.33	0.25	0.02 - 0.63
3q=	92	7	3	10.79	10.29 - 11.43	1.77	1.20 - 2.33	13.14	12.29 - 48.29	0.09	0.02 - 0.13
4=	19	7	1	12.81	11.15 - 45.87	0.17	0.04 - 0.28	-	-	-	-
4p=	39	1	3	13.16	12.28 - 17.01	0.42	0.16 - 0.58	-	-	-	-
4q=	161	13	1	15.22	14.30 - 16.95	0.94	0.68 - 1.13	11.43	9.59 - 47.24	0.4	0.04 - 1.60
5p=	14	0	0	11.89	10.19 - 47.46	0.18	0.03 - 0.36	-	-	-	-
5q=	109	3	2	12.5	11.93 - 13.21	1.06	0.77 - 1.31	-	-	-	-
6p=	211	15	6	11.57	11.27 - 11.98	3.02	2.43 - 3.53	12.92	12.11 - 46.78	0.21	0.05 - 0.29
6q=	55	4	10	11.34	10.62 - 12.36	0.98	0.60 - 1.41	10.51	9.63 - 45.61	0.45	0.03 - 0.85
7p=	59	1	2	13.58	12.71 - 16.01	0.46	0.26 - 0.59	-	-	-	-
7q=	95	10	4	11.71	11.14 - 12.37	1.32	0.95 - 1.72	14.9	13.27 - 48.37	0.07	0.03 - 0.10
8p=	31	1	0	14.08	12.45 - 45.10	0.25	0.08 - 0.38	-	-	-	-
8q=	84	4	2	12.05	11.56 - 12.87	1.21	0.81 - 1.62	-	-	-	-
9=	59	4	5	9.47	8.82 - 10.29	1.29	0.77 - 1.89	-	-	-	-
9p=	275	38	14	14.84	14.22 - 15.76	2.27	1.75 - 2.68	>25.00	19.80 - 48.49	0.26	0.21 - 0.34
9q=	286	17	7	12.85	12.48 - 13.28	2.73	2.25 - 3.05	12.81	11.98 - 40.08	0.25	0.06 - 0.41
10p=	37	2	1	13.16	12.28 - 17.31	0.3	0.13 - 0.42	-	-	-	-
10q=	74	9	4	12.13	11.56 - 13.11	0.97	0.63 - 1.25	10.51	8.67 - 45.41	0.28	0.03 - 0.81
11=	15	2	0	10.51	8.76 - 42.98	0.23	0.03 - 0.55	-	-	-	-
11p=	452	19	4	13.4	13.07 - 13.80	3.97	3.46 - 4.44	12.35	11.51 - 36.61	0.3	0.06 - 0.54
11q=	346	28	9	12.52	12.21 - 12.88	3.58	3.06 - 4.10	12.86	12.04 - 16.12	0.41	0.16 - 0.59
12=	9	1	2	6	5.00 - 47.00	4.37	0.02 - 17.90	-	-	-	-
12p=	35	5	1	12.12	11.14 - 14.08	0.48	0.22 - 0.77	-	-	-	-
12q=	186	8	4	12.41	12.04 - 12.96	1.84	1.44 - 2.13	16.53	14.08 - 48.37	0.05	0.02 - 0.08
13q=	380	43	20	13.01	12.69 - 13.42	3.43	2.93 - 3.83	15.71	14.90 - 45.92	0.44	0.20 - 0.54
14q=	636	44	24	12.44	12.19 - 12.66	5.94	5.31 - 6.56	13.57	12.84 - 15.41	0.54	0.34 - 0.70
15q=	383	20	4	11.14	10.89 - 11.39	5.37	4.59 - 6.01	12.35	11.51 - 39.96	0.23	0.06 - 0.37
16=	40	1	2	9.94	9.22 - 11.06	0.98	0.50 - 1.60	-	-	-	-
16p=	222	13	10	12.12	11.73 - 12.46	2.93	2.35 - 3.42	12.29	11.43 - 42.29	0.34	0.06 - 0.54
16q=	171	5	6	11.4	11.08 - 11.86	2.43	1.87 - 2.86	14.02	12.35 - 48.33	0.09	0.02 - 0.15
17=	10	1	3	9	8.00 - 47.00	0.33	0.02 - 0.84	-	-	-	-
17p=	84	8	6	13.13	12.52 - 14.46	0.93	0.58 - 1.17	14.46	12.81 - 48.35	0.13	0.04 - 0.18
17q=	305	13	5	12.37	12.07 - 12.73	3.22	2.75 - 3.78	13.27	12.45 - 47.55	0.21	0.05 - 0.29
18p=	14	0	0	10.51	8.76 - 44.73	0.46	0.03 - 1.78	-	-	-	-
18q=	70	6	2	11.93	11.38 - 12.85	1.07	0.66 - 1.43	13.27	11.43 - 48.16	0.07	0.01 - 0.13
19p=	139	2	6	11.35	10.98 - 11.84	2.51	1.81 - 3.05	14.9	13.27 - 48.37	0.08	0.02 - 0.14
19q=	159	18	9	12.35	11.92 - 12.84	2.1	1.61 - 2.59	14.08	13.27 - 46.73	0.28	0.08 - 0.39
20=	10	2	0	13.18	12.35 - 48.33	0.07	0.02 - 0.10	-	-	-	-
20p=	38	1	0	11.78	10.96 - 13.41	0.75	0.35 - 1.14	-	-	-	-
20q=	143	6	4	12.35	11.92 - 12.96	1.66	1.27 - 2.06	12.29	11.43 - 48.29	0.17	0.02 - 0.27
21q=	131	6	1	11.59	11.22 - 12.14	2.27	1.64 - 2.77	-	-	-	-
22q=	292	26	7	14.19	13.73 - 14.92	2.3	1.87 - 2.69	11.1	10.23 - 12.84	0.71	0.29 - 1.16

## Sheet: Supplementary Table 2
	Observed number		Fitness effect (s) (% per year)						Mutation rate (µ) (x 10-9/year)
mCA	Men	Women	Male s	Male s 95% C.I.	Female s	Female s 95% C.I.	Fold difference s 95% C.I.	Fold difference s p-value	Male µ	Male µ 95% C.I.	Female µ	Female µ 95% C.I.	Fold difference µ 95% C.I.	Fold difference µ p-value
1p+	9	14	-	-	14.0816	13.27 - 36.94	-	-	-	-	0.484	0.03 - 1.03	-	-
1q+	5	10	-	-	14.898	13.27 - 46.73	-	-	-	-	0.133	0.01 - 0.24	-	-
3+	20	10	15.7143	14.86 - 20.86	7.87755	6.90 - 45.10	0.49 - 2.86	0.0898871	0.275	0.09 - 0.36	1.65	0.01 - 5.08	6.00 - 96.01	0.0846628
5+	14	7	7.7551	6.84 - 27.04	-	-	-	-	6.8	0.04 - 24.00	-	-	-	-
5p+	20	12	10	9.14 - 12.57	11.0408	10.19 - 42.38	0.91 - 4.16	0.0908187	3.41	0.56 - 9.62	0.652	0.02 - 1.23	1.33 - 197.35	0.00614984
8+	30	45	17.4286	15.71 - 21.71	17.4286	16.20 - 18.65	0.80 - 1.14	0.557811	0.279	0.13 - 0.39	0.379	0.24 - 0.50	0.74 - 3.30	0.151201
9+	27	19	16.5306	15.71 - 18.98	19.6939	18.78 - 40.82	1.00 - 2.43	0.0257685	0.286	0.14 - 0.35	0.0982	0.03 - 0.13	1.41 - 10.95	0.00270827
9q+	7	11	-	-	12.2857	11.43 - 44.86	-	-	-	-	0.237	0.02 - 0.43	-	-
12+	148	128	17.1531	16.69 - 17.80	14.0714	13.64 - 14.64	1.16 - 1.29	5.06e-13	1.17	0.97 - 1.36	1.84	1.45 - 2.22	1.19 - 2.13	0.000957441
12q+	3	13	-	-	14.898	13.27 - 44.29	-	-	-	-	0.184	0.02 - 0.36	-	-
14q+	87	60	14.8367	14.29 - 15.66	13.1327	12.46 - 14.14	1.04 - 1.22	0.00282931	1.55	1.13 - 1.92	1.36	0.85 - 1.89	0.71 - 1.96	0.274567
15q+	162	44	11.7245	11.42 - 12.15	14.2449	13.42 - 15.77	1.13 - 1.36	4.27e-08	6.73	5.14 - 8.30	0.564	0.34 - 0.77	7.30 - 21.71	0
18+	23	24	12.6735	11.69 - 15.86	14.0714	12.79 - 16.86	0.88 - 1.36	0.17525	0.516	0.18 - 0.81	0.344	0.15 - 0.55	0.59 - 4.35	0.173442
21q+	85	40	11.6327	11.14 - 12.29	8.18367	7.51 - 9.08	1.26 - 1.59	4.93e-06	3.04	2.04 - 4.01	14.9	5.06 - 35.50	2.42 - 22.40	0.000544389
22q+	68	87	10.2959	9.81 - 10.95	11.4592	10.93 - 12.06	1.02 - 1.20	0.00748068	7.49	4.30 - 11.40	4.35	2.93 - 6.11	0.92 - 3.44	0.0433059
1q-	10	9	16.5306	14.08 - 48.37	-	-	-	-	0.397	0.09 - 0.91	-	-	-	-
2p-	42	64	14.3265	13.55 - 37.59	14.3878	13.59 - 16.51	0.58 - 1.16	0.635528	2.32	0.43 - 3.68	3.37	1.34 - 5.16	0.67 - 9.38	0.100256
2q-	19	15	20.6122	16.53 - 48.37	20.6122	15.71 - 48.37	0.43 - 2.57	0.417983	0.278	0.15 - 0.48	0.221	0.12 - 0.51	0.42 - 4.03	0.233084
3p-	11	15	22.449	16.33 - 48.47	>24.00	17.09 - 48.47	0.47 - 2.67	0.3734	0.155	0.09 - 0.35	0.143	0.10 - 0.27	0.45 - 4.42	0.432866
3q-	5	10	-	-	14.0816	13.27 - 48.37	-	-	-	-	0.505	0.06 - 0.81	-	-
4q-	40	45	15.7143	14.08 - 46.73	17.3469	15.71 - 48.37	0.51 - 3.08	0.189119	1.4	0.37 - 2.43	0.921	0.37 - 1.30	0.52 - 6.92	0.144448
5q-	35	86	15.7143	14.90 - 47.55	13.4694	12.98 - 14.45	1.06 - 3.51	0.00297231	0.589	0.21 - 0.80	2.31	1.49 - 3.02	2.48 - 13.45	5.74e-06
6p-	7	11	-	-	19.7959	15.71 - 48.37	-	-	-	-	0.129	0.06 - 0.26	-	-
6q-	20	13	14	12.29 - 46.57	13.1429	12.29 - 48.29	0.32 - 3.24	0.486691	0.482	0.10 - 0.87	0.411	0.05 - 0.75	0.35 - 15.11	0.13744
7p-	6	18	-	-	18.1633	15.71 - 48.37	-	-	-	-	0.209	0.09 - 0.31	-	-
7q-	33	32	15.7143	14.08 - 45.92	13.3673	12.45 - 16.12	0.97 - 3.46	0.0421238	0.652	0.22 - 1.14	0.86	0.33 - 1.50	0.57 - 5.78	0.155232
8p-	12	8	15.7143	14.08 - 48.37	-	-	-	-	0.215	0.06 - 0.33	-	-	-	-
9q-	11	17	18.1633	14.90 - 48.37	14.0816	13.27 - 48.37	0.48 - 3.33	0.213027	0.126	0.05 - 0.22	0.731	0.10 - 1.05	0.88 - 20.68	0.040123
10q-	55	197	11.8367	11.19 - 12.85	11.3929	11.07 - 11.75	0.97 - 1.14	0.133596	2.1	1.21 - 2.98	8.13	6.42 - 9.99	2.42 - 7.00	1.25e-08
11p-	16	12	13.2653	12.45 - 47.55	16.5306	14.90 - 48.37	0.51 - 3.63	0.152923	1.01	0.11 - 1.77	0.237	0.07 - 0.42	0.70 - 31.08	0.0621353
11q-	118	60	13.3469	12.94 - 14.06	12.0408	11.43 - 12.96	1.02 - 1.20	0.00873814	3.25	2.33 - 4.00	2.13	1.27 - 2.97	0.92 - 2.74	0.0492655
12q-	11	13	15.7143	14.08 - 48.37	13.2653	12.45 - 48.37	0.44 - 3.58	0.230577	0.209	0.06 - 0.34	0.85	0.07 - 1.60	0.63 - 52.88	0.0541283
13q-	195	142	15.6735	14.86 - 16.90	16.2449	15.45 - 19.16	0.95 - 1.25	0.157405	5.07	3.48 - 6.52	2.38	1.42 - 3.00	1.45 - 4.05	0.000348893
14q-	38	30	14.898	14.08 - 44.29	18.1633	16.53 - 48.37	0.73 - 3.27	0.0785621	1.21	0.30 - 1.76	0.412	0.20 - 0.58	1.02 - 9.29	0.0231165
16p-	29	75	15.7143	14.08 - 48.37	14.898	14.08 - 18.16	0.90 - 3.24	0.112848	1.47	0.35 - 3.02	3.6	1.40 - 5.53	0.92 - 15.71	0.0313306
16q-	17	11	27.1429	17.35 - 48.37	14.898	13.27 - 48.37	0.52 - 3.34	0.227623	0.21	0.15 - 0.39	0.25	0.05 - 0.49	0.21 - 4.97	0.537605
17q-	18	26	14.0816	13.27 - 47.55	14.898	13.27 - 47.55	0.37 - 3.26	0.366112	1.65	0.17 - 3.01	1.84	0.25 - 4.66	0.23 - 24.19	0.172852
20q-	241	123	14.4286	13.92 - 14.94	13.8776	13.33 - 14.61	0.97 - 1.10	0.119584	7.6	6.02 - 9.22	4.14	2.90 - 5.33	1.24 - 2.94	0.00146049
21q-	9	13	-	-	14.0816	13.27 - 48.37	-	-	-	-	0.21	0.04 - 0.28	-	-
22q-	27	33	18.9796	16.53 - 48.37	15.7143	14.90 - 47.55	0.50 - 3.04	0.213061	0.458	0.23 - 0.70	0.801	0.23 - 1.22	0.51 - 5.77	0.213166
1=	25	39	9.93878	9.02 - 12.33	12.2857	11.43 - 14.29	0.99 - 1.48	0.0277033	0.97	0.33 - 1.59	0.564	0.30 - 0.83	0.72 - 4.61	0.0957488
1p=	274	314	12.0102	11.69 - 12.38	12.6224	12.30 - 12.99	1.01 - 1.10	0.0103927	6.29	5.14 - 7.19	5.05	4.30 - 5.69	0.98 - 1.56	0.0367309
1q=	208	224	11.398	11.07 - 11.81	11.3571	11.03 - 11.72	0.96 - 1.05	0.433804	5.62	4.59 - 6.58	4.9	4.01 - 5.77	0.87 - 1.52	0.156179
2p=	42	53	12.449	11.63 - 14.08	10.9388	10.33 - 11.92	1.00 - 1.32	0.0207637	0.94	0.51 - 1.46	1.56	0.89 - 2.17	0.85 - 3.53	0.0658574
2q=	61	78	11.551	10.90 - 12.53	10.9592	10.39 - 11.69	0.96 - 1.17	0.123339	1.69	1.05 - 2.40	2.28	1.51 - 3.07	0.81 - 2.50	0.114861
3p=	55	51	11.051	10.44 - 12.07	10.2041	9.47 - 11.12	0.98 - 1.23	0.0552212	1.77	1.03 - 2.42	1.93	1.15 - 3.11	0.63 - 2.48	0.254645
3q=	48	44	10.6327	9.92 - 11.76	11.0204	10.35 - 12.26	0.92 - 1.18	0.264245	2.08	1.13 - 3.20	1.33	0.72 - 1.92	0.80 - 3.64	0.0836974
4=	12	7	10.5102	8.76 - 46.49	-	-	-	-	0.484	0.05 - 1.35	-	-	-	-
4p=	18	21	13.1837	11.51 - 47.49	12.2857	10.57 - 39.71	0.68 - 3.93	0.17854	0.442	0.10 - 0.91	0.442	0.09 - 0.91	0.35 - 8.34	0.227924
4q=	73	88	16.4796	15.73 - 47.77	13.898	13.29 - 15.53	1.05 - 3.41	0.0063719	0.798	0.43 - 0.96	1.11	0.70 - 1.35	0.94 - 2.91	0.0394927
5q=	55	54	13	12.14 - 14.57	11.2449	10.60 - 12.35	1.03 - 1.33	0.00831305	0.927	0.55 - 1.29	1.54	0.88 - 2.15	0.92 - 3.26	0.0453284
6p=	94	117	11.4694	10.96 - 12.13	11.7755	11.27 - 12.34	0.95 - 1.10	0.246261	2.93	2.01 - 3.76	2.75	2.08 - 3.53	0.70 - 1.64	0.375443
6q=	26	29	12.4286	11.17 - 17.87	10.0714	9.21 - 11.64	1.04 - 1.83	0.0107544	0.612	0.19 - 1.05	1.73	0.66 - 3.54	1.12 - 12.32	0.0153519
7p=	24	35	14.0816	12.45 - 46.73	11.9388	11.20 - 13.96	0.99 - 3.91	0.03083	0.344	0.11 - 0.55	0.826	0.38 - 1.21	1.14 - 9.28	0.0137614
7q=	43	52	11.8571	11.14 - 13.43	11.551	10.82 - 12.61	0.92 - 1.19	0.26921	1.05	0.57 - 1.46	1.49	0.85 - 2.17	0.79 - 3.20	0.097625
8p=	13	18	13.2653	12.45 - 48.37	14.898	13.27 - 48.37	0.37 - 3.49	0.340961	0.257	0.06 - 0.38	0.194	0.07 - 0.31	0.30 - 5.80	0.377182
8q=	44	40	12.2857	11.43 - 13.86	11.5714	10.71 - 13.00	0.93 - 1.24	0.159689	1.41	0.71 - 2.11	1.04	0.57 - 1.70	0.62 - 3.10	0.214141
9=	26	33	10.0204	9.29 - 12.41	8.42857	7.71 - 9.71	1.01 - 1.53	0.0187905	0.957	0.33 - 1.50	2.23	0.88 - 3.94	1.06 - 9.38	0.0193643
9p=	150	125	15.8571	14.84 - 18.71	13.7449	13.07 - 14.87	1.04 - 1.37	0.0054072	2.27	1.53 - 2.96	2.2	1.53 - 2.77	0.67 - 1.70	0.378064
9q=	128	158	12.1429	11.64 - 12.71	13.2245	12.73 - 13.96	1.02 - 1.17	0.00456807	3.05	2.32 - 3.80	2.45	1.86 - 2.97	0.90 - 1.84	0.0840404
10p=	18	19	12.2653	10.51 - 44.73	12.2653	11.39 - 44.73	0.40 - 3.66	0.375642	0.386	0.08 - 0.77	0.35	0.07 - 0.58	0.30 - 7.50	0.258691
10q=	28	46	11.6939	10.80 - 14.39	12.2245	11.43 - 13.68	0.85 - 1.21	0.315288	0.818	0.31 - 1.30	1.1	0.57 - 1.62	0.65 - 4.07	0.16679
11=	12	3	10.5102	9.63 - 47.37	-	-	-	-	0.391	0.04 - 0.67	-	-	-	-
11p=	223	229	13.5714	13.14 - 14.21	13.2347	12.84 - 13.80	0.97 - 1.09	0.187078	3.88	3.09 - 4.55	3.79	3.02 - 4.44	0.78 - 1.40	0.376806
11q=	187	159	12.3163	11.91 - 12.83	12.6224	12.21 - 13.23	0.97 - 1.09	0.175184	4.29	3.42 - 5.09	2.82	2.18 - 3.45	1.13 - 2.13	0.0036201
12p=	10	25	8.67347	7.76 - 47.24	12.449	11.63 - 36.94	0.31 - 3.53	0.241807	1.58	0.04 - 4.22	0.561	0.12 - 0.91	0.30 - 33.90	0.0897598
12q=	91	95	12.8878	12.32 - 13.95	11.7041	11.13 - 12.36	1.03 - 1.22	0.00516365	1.59	1.09 - 1.99	2.1	1.52 - 2.75	0.91 - 2.20	0.0602921
13q=	196	184	12.5408	12.17 - 13.09	13.4439	12.91 - 14.17	1.01 - 1.14	0.0121417	4.29	3.42 - 5.09	2.59	2.00 - 3.00	1.23 - 2.28	0.000547636
14q=	299	337	12.1122	11.83 - 12.48	12.602	12.28 - 12.93	1.00 - 1.08	0.0386297	6.47	5.47 - 7.30	5.36	4.57 - 6.04	0.96 - 1.49	0.0562034
15q=	189	194	11.8418	11.44 - 12.24	10.1735	9.82 - 10.53	1.11 - 1.23	7.27e-09	4.06	3.33 - 4.81	8.05	6.34 - 9.93	1.47 - 2.76	8.7e-06
16=	16	24	9.85714	8.42 - 21.37	10.449	9.47 - 12.65	0.63 - 1.36	0.379926	0.738	0.09 - 1.67	0.803	0.28 - 1.48	0.33 - 10.17	0.337491
16p=	105	117	11.0408	10.55 - 11.59	12.7143	12.22 - 13.45	1.08 - 1.24	5.03e-05	4.35	3.12 - 5.58	2.35	1.69 - 2.86	1.26 - 3.03	0.00147318
16q=	84	87	11.2857	10.80 - 12.02	11.3469	10.86 - 12.14	0.93 - 1.09	0.41786	2.68	1.81 - 3.48	2.13	1.44 - 2.77	0.81 - 2.11	0.134899
17p=	42	42	13	12.14 - 15.57	13	12.14 - 15.86	0.83 - 1.25	0.462549	0.922	0.40 - 1.30	0.922	0.40 - 1.40	0.48 - 2.69	0.387949
17q=	139	166	11.8469	11.42 - 12.40	12.6224	12.21 - 13.29	1.01 - 1.14	0.0145944	3.79	2.86 - 4.65	2.89	2.19 - 3.40	0.96 - 1.90	0.0444573
18p=	10	4	10.5102	9.63 - 47.37	-	-	-	-	0.778	0.04 - 1.66	-	-	-	-
18q=	25	45	11.2551	10.43 - 14.56	12.1224	11.47 - 13.59	0.85 - 1.24	0.261636	0.905	0.26 - 1.49	1.18	0.61 - 1.64	0.62 - 4.83	0.16918
19p=	56	83	11.2857	10.73 - 12.30	10.9796	10.49 - 11.65	0.95 - 1.14	0.219891	2.38	1.35 - 3.30	2.92	1.89 - 3.86	0.74 - 2.48	0.170744
19q=	81	78	12.7143	12.10 - 13.69	11.7959	11.22 - 12.61	0.99 - 1.19	0.0379915	1.96	1.30 - 2.55	2.28	1.51 - 3.07	0.72 - 2.09	0.222204
20p=	15	23	12.3469	10.67 - 46.65	11.6122	10.63 - 15.86	0.82 - 4.06	0.20158	0.432	0.07 - 1.04	0.822	0.19 - 1.69	0.58 - 20.16	0.0947264
20q=	68	75	12.7347	12.02 - 13.96	11.9694	11.40 - 12.87	0.97 - 1.18	0.0973528	1.44	0.90 - 1.93	1.83	1.19 - 2.43	0.77 - 2.25	0.161141
21q=	62	69	10.7347	10.12 - 11.55	11.9694	11.40 - 12.87	1.02 - 1.23	0.0105334	3.39	2.02 - 4.86	1.84	1.16 - 2.51	1.05 - 3.64	0.0176035
22q=	129	163	13.6888	13.01 - 14.66	14.6327	13.92 - 15.96	0.98 - 1.19	0.0635175	2.35	1.69 - 2.96	2.13	1.53 - 2.59	0.77 - 1.72	0.241379

## Sheet: Supplementary Table 3
mCA	sex	Expected gradient (x 10-6)	Observed gradient (x 10-6)	Gradient difference (x 10-6)	95% C.I. difference (x 10-6)	Relative difference	p-value
8+	female	5.87	2.57	3.3	-3.94 - 10.00	-0.562457	0.187237
	male	4.31	5.77	1.46	-4.98 - 7.36	0.339377	0.327496
12+	female	20.8	34.3	13.6	2.73 - 22.40	0.655239	0.00584688
	male	18	36.9	18.9	5.30 - 31.10	1.05234	0.00395285
14q+	female	12.1	13.5	1.41	-5.95 - 7.83	0.117129	0.343079
	male	18.4	24.4	6	-3.55 - 15.40	0.325576	0.11533
15q+	female	7.18	12.1	4.96	-9.60 - 18.70	0.690377	0.248077
	male	57.5	119.399	61.9	27.10 - 92.20	1.07581	0.000292774
21q+	female	16.5	-0.281	16.8	4.24 - 28.50	-1.01699	0.00530869
	male	14.5	14.8	0.343	-8.18 - 8.18	0.0236515	0.473177
22q+	female	19.3	17	2.29	-6.53 - 10.60	-0.118667	0.304719
	male	18	8.2	9.8	0.40 - 19.00	-0.544442	0.0213708
2p-	female	24.8	7.68	17.2	7.58 - 25.80	-0.691129	0.000113591
	male	16.8	10.6	6.14	-1.52 - 13.00	-0.36618	0.0578247
4q-	female	10.7	8.1	2.63	-5.30 - 9.55	-0.24486	0.251756
	male	15.2	8.1	7.12	-2.27 - 15.00	-0.468071	0.0627914
5q-	female	19.6	11.1	8.49	-0.51 - 16.70	-0.433248	0.0387509
	male	6.92	5.92	1	-6.72 - 8.13	-0.144718	0.395868
7q-	female	7.52	7.61	0.0862	-5.45 - 5.05	0.0114606	0.489092
	male	7.88	10.7	2.85	-3.94 - 9.39	0.361323	0.214814
10q-	female	36.4	-7.78	44.2	30.70 - 56.40	-1.21333	<1E-04
	male	11.2	3.84	7.38	-1.21 - 15.80	-0.658036	0.052898
11q-	female	17.4	14.9	2.46	-15.20 - 18.80	-0.141542	0.395936
	male	26.3	15.7	10.6	-1.97 - 21.70	-0.401638	0.0573587
13q-	female	29.5	32.3	2.87	-10.10 - 14.90	0.0972874	0.324465
	male	60.6	54.9	5.63	-13.30 - 23.40	-0.0929021	0.271044
14q-	female	4.88	6.21	1.33	-4.04 - 6.41	0.272951	0.313332
	male	13.1	9.83	3.27	-4.70 - 10.30	-0.249847	0.216572
20q-	female	31.8	27.6	4.19	-5.91 - 14.10	-0.131612	0.213897
	male	66.9	64.1	2.85	-14.80 - 19.10	-0.042515	0.378978
1p=	female	51.1	21	30.1	10.00 - 48.20	-0.589342	0.00170694
	male	58.2	45.4	12.8	-9.44 - 33.50	-0.220462	0.121898
1q=	female	38.9	12.7	26.2	10.00 - 40.90	-0.673543	0.000697176
	male	44.8	23.2	21.6	2.58 - 38.60	-0.4811	0.0127978
2p=	female	11.3	6.22	5.05	-3.18 - 12.40	-0.447822	0.109441
	male	9.01	7.24	1.78	-7.21 - 9.96	-0.196976	0.350848
2q=	female	16.4	1.9	14.5	5.00 - 23.20	-0.884005	0.00179495
	male	13.8	0.705	13.1	2.53 - 22.70	-0.948986	0.00763226
3p=	female	10.8	0.782	9.98	1.87 - 16.80	-0.927347	0.00633887
	male	12.5	10.9	1.58	-7.55 - 10.20	-0.126908	0.371198
3q=	female	8.05	3.95	4.1	-2.73 - 10.00	-0.50934	0.114093
	male	11.1	8.53	2.54	-4.55 - 9.39	-0.229446	0.242559
4q=	female	12.5	14.7	2.16	-7.67 - 11.00	0.172491	0.333215
	male	7.43	41	33.6	9.55 - 54.10	4.52022	0.002133
5q=	female	10.4	3.31	7.05	-0.37 - 13.80	-0.680851	0.0307412
	male	9.03	4	5.03	-4.33 - 13.70	-0.557479	0.147635
6p=	female	21.1	8.36	12.7	1.52 - 22.70	-0.603913	0.012715
	male	20.9	8.19	12.7	0.51 - 23.70	-0.608716	0.0174209
7q=	female	10.4	3.47	6.98	-0.32 - 13.30	-0.668201	0.026688
	male	7.94	1.96	5.98	-1.98 - 13.30	-0.753343	0.0640496
8q=	female	7.94	-0.817	8.76	1.54 - 15.10	-1.10285	0.00649778
	male	12.4	10.7	1.77	-6.57 - 9.72	-0.142213	0.343962
9p=	female	23.3	13.5	9.82	-2.63 - 21.50	-0.42204	0.060729
	male	26.9	36.4	9.52	-6.11 - 23.90	0.353686	0.112288
9q=	female	25.2	16.6	8.56	-5.56 - 20.70	-0.339563	0.109997
	male	26.4	26.4	0.00802	-14.20 - 13.10	-0.000303951	0.501999
11p=	female	38.2	17.5	20.7	4.88 - 35.50	-0.541995	0.00579832
	male	41	14.4	26.6	8.18 - 44.50	-0.649646	0.00350157
11q=	female	26.5	20.8	5.79	-7.48 - 17.80	-0.218117	0.189242
	male	38	41	2.92	-13.40 - 18.00	0.0766395	0.363791
12q=	female	16.5	3.69	12.8	2.37 - 22.30	-0.776413	0.00707698
	male	15.5	13	2.51	-8.27 - 13.00	-0.161803	0.322818
13q=	female	28.9	32.6	3.77	-11.10 - 17.50	0.130622	0.31104
	male	42.9	15.4	27.5	8.64 - 45.10	-0.640337	0.00215033
14q=	female	51.3	28.5	22.8	2.58 - 40.40	-0.443989	0.0109511
	male	57.2	49.5	7.68	-13.60 - 28.20	-0.134319	0.237189
15q=	female	44.2	21.1	23.1	7.78 - 37.50	-0.522537	0.00147319
	male	33.9	28.7	5.21	-11.50 - 21.20	-0.153483	0.270762
16p=	female	20.9	8.84	12	0.51 - 22.70	-0.576165	0.0228914
	male	25.1	10.8	14.3	2.63 - 25.70	-0.569048	0.0101578
16q=	female	14.1	7.93	6.16	-1.92 - 14.20	-0.437144	0.0757225
	male	17.5	6.87	10.6	0.41 - 20.30	-0.606905	0.0238376
17p=	female	7.88	0.481	7.4	0.36 - 14.20	-0.938947	0.0210036
	male	7.88	6.97	0.902	-6.04 - 7.09	-0.114504	0.395799
17q=	female	27.1	9.58	17.5	4.24 - 29.70	-0.646711	0.00603592
	male	30.6	9.75	20.8	6.36 - 34.60	-0.680984	0.0028395
19p=	female	15.7	4.28	11.5	2.27 - 19.50	-0.728302	0.00713752
	male	14.3	5.82	8.44	-1.15 - 17.30	-0.59202	0.0472092
19q=	female	16.4	10.6	5.83	-3.18 - 14.50	-0.35545	0.107065
	male	17.3	9.95	7.39	-3.82 - 17.40	-0.426029	0.0953376
20q=	female	14.2	12.5	1.65	-7.00 - 9.67	-0.116233	0.352782
	male	13.1	-2.68	15.8	5.44 - 25.20	-1.20478	0.00155118
21q=	female	13	-1.14	14.1	4.89 - 21.80	-1.08758	0.000854764
	male	15.9	8.74	7.18	-1.92 - 15.70	-0.45102	0.0646559
22q=	female	24.5	20.6	3.92	-8.64 - 15.90	-0.160049	0.277798
	male	24.8	26.9	2	-11.60 - 14.60	0.0806452	0.383791

## Sheet: Supplementary Table 4
mCA	n	s	s 95% C.I.	OR any blood cancer	OR 95% C.I.	OR p-value
3+	30	15.88	14.90 - 18.49	20.9	8.02 - 45.9	1.1e-07
8+	75	17.43	16.61 - 18.57	19.4	6.84 - 45.0	1.3e-06
9+	46	18.47	17.45 - 20.31	12.1	2.40 - 37.8	0.0024
12+	276	16.67	16.30 - 17.08	26.9	18.1 - 38.9	4.8e-35
14q+	147	14.38	13.89 - 14.87	1.5	0.04 - 8.55	0.49
15q+	206	12.62	12.27 - 12.98	2.95	0.60 - 8.84	0.086
18+	47	13.86	13.04 - 15.15	15.2	5.91 - 32.9	8.1e-07
21q+	125	11.16	10.73 - 11.65	2.09	0.05 - 12.0	0.38
22q+	155	11.12	10.77 - 11.48	8.31	2.64 - 20.1	0.00045
2p-	106	14.3	13.62 - 15.53	2.76	0.07 - 15.9	0.31
4q-	85	16.48	14.99 - 41.81	7.47	1.50 - 22.8	0.0086
5q-	121	14.15	13.60 - 15.07	16.5	5.84 - 37.6	3.1e-06
6q-	33	13.61	12.67 - 16.90	6.45	0.16 - 39.0	0.15
7q-	65	14.44	13.66 - 16.38	13.7	3.60 - 37.4	0.00028
11q-	178	13.01	12.64 - 13.52	15.1	6.71 - 29.9	2.3e-08
13q-	337	15.84	15.22 - 16.82	28.9	19.0 - 42.6	6.1e-33
14q-	68	15.71	14.90 - 39.39	21.7	8.31 - 47.9	8.7e-08
17q-	44	14.64	13.86 - 37.43	5.88	0.14 - 35.5	0.16
20q-	364	14.21	13.85 - 14.63	2.9	0.78 - 7.54	0.053
22q-	60	16.53	14.90 - 46.73	34.9	15.7 - 69.7	2.2e-12
1p=	588	12.39	12.15 - 12.64	4.27	1.83 - 8.53	0.00079
1q=	432	11.48	11.24 - 11.73	1.35	0.16 - 4.91	0.66
3q=	92	10.79	10.29 - 11.43	3.4	0.08 - 19.8	0.26
4p=	39	13.16	12.28 - 17.01	8.01	0.19 - 49.1	0.12
4q=	161	15.22	14.30 - 16.95	8.62	2.73 - 20.9	0.00039
5q=	109	12.5	11.93 - 13.21	2.96	0.07 - 17.1	0.29
6p=	211	11.57	11.27 - 11.98	2.97	0.36 - 11.0	0.15
7q=	95	11.71	11.14 - 12.37	13.9	3.66 - 37.9	0.00027
9p=	275	14.84	14.22 - 15.76	33.5	21.1 - 51.2	1.9e-29
11q=	346	12.52	12.21 - 12.88	5.71	2.26 - 12.0	0.00032
13q=	380	13.01	12.69 - 13.42	7.71	3.47 - 14.9	4.7e-06
14q=	636	12.44	12.19 - 12.66	2.4	0.77 - 5.67	0.062
15q=	383	11.14	10.89 - 11.39	0.81	0.02 - 4.54	1
16p=	222	12.12	11.73 - 12.46	2.6	0.31 - 9.57	0.18
16q=	171	11.4	11.08 - 11.86	1.62	0.04 - 9.25	0.46
17q=	305	12.37	12.07 - 12.73	1.09	0.03 - 6.19	0.6
19p=	139	11.35	10.98 - 11.84	2.36	0.06 - 13.5	0.35
19q=	159	12.35	11.92 - 12.84	7.88	2.10 - 20.9	0.002
20q=	143	12.35	11.92 - 12.96	4.19	0.50 - 15.6	0.085
21q=	131	11.59	11.22 - 12.14	2.46	0.06 - 14.2	0.34
22q=	292	14.19	13.73 - 14.92	0.96	0.02 - 5.40	1

## Sheet: Supplementary Table 5
		Fitness effect (s) (% per year)		Mutation rate (µ) (x 10-9/year)
mCA	Observed number	s	s 95% C.I.	µ	µ 95% C.I.
mLOY	22367	13.13	12.96 - 13.27	878	824 - 934
mLOX1	8577	7.31	7.23 - 7.42	1550	1390 - 1680
mLOX2		15.67	14.94 - 19.71	11.1	4.17 - 15.00

## Sheet: Supplementary Table 6
	Gains	Losses	CN-LOH
mCA class-specific lower cell fraction limits of detection	2.5%	4.1%	1.5%
mCA class-specific upper cell fraction limits of detection	100%	67%	54%

## Sheet: Supplementary Table 7
	Cell fraction detection limits		Fitness effect (s) (% per year)
	lower	upper	7	8	9	10	11	12	13	14	15	16	17	18	19	20	21	22	23	24	25	26	27	28	29	30	31	32	33	34	35
CN-LOH	1.5%	100%	28	41	74	136	216	284	374	429	542	633	671	831	982	1002	1138	1170	1265	1437	1476	1575	1614	1747	1766	1809	1816	1872	1956	1838	1845
	1.5%	54%	28	41	74	136	216	284	371	420	528	598	603	717	788	743	843	814	812	875	874	847	859	867	840	795	796	807	832	780	758
losses	4.1%	100%	1	6	11	44	91	150	196	270	330	404	495	643	769	792	917	960	1052	1233	1274	1371	1400	1547	1562	1633	1630	1681	1746	1645	1666
	4.1%	67%	1	6	11	44	91	150	194	267	324	387	459	564	637	614	698	661	685	781	754	740	733	767	741	732	718	722	738	685	671
gains	2.5%	100%	11	17	30	79	154	212	286	339	429	512	584	745	883	892	1024	1068	1165	1331	1376	1468	1505	1654	1674	1717	1714	1780	1851	1744	1752

## Sheet: Supplementary Table 8
	lowest inferable fitness effect	highest inferable fitness effect
gains	7%	≥35%
losses	9%	24%
CN-LOH	7%	25%

## Sheet: Supplementary Table 9
		Observed number	Fitness effect (s) (% per year)		Mutation rate (µ) (x 10-9/year)
Region or gene spanned by mCA	Length of mCA (MB)	Single mCA	s	s 95% C.I.	µ	µ 95% C.I.
ASXL1	0-3	6	14.8571	13.14 - 48.29	0.185	0.02 - 0.41
ASXL1	10-30	111	13.5306	13.12 - 14.35	2.29	1.48 - 2.97
ASXL1	30-100	5	6.89796	5.92 - 48.04	2.3	0.01 - 13.80
CHEK2	0-3	12	13.1837	12.35 - 48.33	0.982	0.05 - 1.99
CHEK2	3-10	10	10.5714	9.71 - 47.43	1.27	0.02 - 5.10
CHEK2	10-30	9	10.8163	9.84 - 48.04	0.451	0.02 - 0.83
DLEU2	0-3	79	14.0816	13.27 - 15.31	4.76	2.05 - 8.15
DLEU2	3-10	68	13.6224	12.96 - 14.82	2.22	1.18 - 3.47
DLEU2	10-30	73	14.449	13.76 - 16.18	0.955	0.53 - 1.23
DLEU2	30-100	79	13.8163	13.20 - 14.92	0.842	0.54 - 1.05
DNMT3A	0-3	59	13.3878	12.84 - 14.67	4.44	1.67 - 7.52
DNMT3A	3-10	7	10.5102	9.59 - 48.16	0.969	0.01 - 4.54
DNMT3A	10-30	16	14.0204	13.18 - 48.33	0.278	0.04 - 0.41
ETV6	0-3	5	11.7959	10.82 - 48.04	0.686	0.01 - 2.31
ETV6	3-10	7	9.83673	8.86 - 48.04	2	0.02 - 12.80
L3MBTL1	3-10	9	13.2653	12.35 - 48.16	0.217	0.02 - 0.41
L3MBTL1	10-30	340	14.2857	13.92 - 14.78	5.2	4.11 - 6.08
L3MBTL1	30-100	5	6.89796	5.92 - 48.04	2.68	0.01 - 14.60
TET2	0-3	33	14.898	14.08 - 47.55	1.33	0.21 - 2.36
TET2	3-10	5	11.4286	10.51 - 48.16	0.777	0.01 - 2.92
TET2	10-30	22	13.2653	12.45 - 45.10	0.553	0.07 - 0.88
14q32.33	0-3	21	13.1429	12.29 - 46.57	2.5	0.13 - 6.80
14q32.33	30-100	19	11.4286	10.51 - 29.80	0.441	0.05 - 0.85
22q11.22	0-3	20	13.1429	12.29 - 47.43	4.31	0.13 - 8.35
22q11.22	10-30	9	11.4286	9.59 - 48.16	0.282	0.02 - 1.14
